# Supplementary material for: Orphan Nuclear Receptor ERRγ Is a Transcriptional Regulator of CB1 Receptor-Mediated TFR2 Gene Expression in Hepatocytes
Source: Int J Mol Sci. 2021 Jun 2;22(11):6021. doi: 10.3390/ijms22116021 (PMC8199698; doi:10.3390/ijms22116021)
Supplement: Supplementary file 1 [file ijms-22-06021-s001.zip]

Archive with 1 entries (1 files):
- ijms-1213929-supplementary.pdf
